# Supplementary material for: Single-cell profiling uncovers synovial fibroblast subpopulations associated with chondrocyte injury in osteoarthritis
Source: Front Endocrinol (Lausanne). 2024 Dec 10;15:1479909. doi: 10.3389/fendo.2024.1479909 (PMC11666364; doi:10.3389/fendo.2024.1479909)
Supplement: Supplementary file 1 [file DataSheet1.zip]

Archive with 6 entries (5 files):
- Supplementary materials/
- Supplementary materials/Table S2.xlsx
- Supplementary materials/Table S3.xlsx
- Supplementary materials/Figure S1.docx
- Supplementary materials/Table S1.xlsx
- Supplementary materials/Table S4.xlsx
