# Supplementary material for: Single-cell profiling uncovers synovial fibroblast subpopulations associated with chondrocyte injury in osteoarthritis
Source: Front Endocrinol (Lausanne). 2024 Dec 10;15:1479909. doi: 10.3389/fendo.2024.1479909 (PMC11666364; doi:10.3389/fendo.2024.1479909)
Supplement: Supplementary file 1 [file DataSheet1.zip › Supplementary materials/Table S3.xlsx]

## Sheet: Sheet1
Supplementary Table S3 Integration count of macrophage and damaged chondrocyte
SOURCE	TARGET	count
2	2	30
2	1	73
2	3	105
2	0	70
2	PreHTC	39
2	HomC	52
2	RepC	71
2	PreFC	89
2	RegC	66
2	HTC	50
2	FC	83
1	2	73
1	1	45
1	3	131
1	0	79
1	PreHTC	50
1	HomC	71
1	RepC	91
1	PreFC	114
1	RegC	87
1	HTC	63
1	FC	111
3	2	105
3	1	131
3	3	100
3	0	119
3	PreHTC	83
3	HomC	117
3	RepC	170
3	PreFC	216
3	RegC	147
3	HTC	108
3	FC	212
0	2	70
0	1	79
0	3	119
0	0	38
0	PreHTC	46
0	HomC	59
0	RepC	74
0	PreFC	98
0	RegC	70
0	HTC	58
0	FC	94
PreHTC	2	39
PreHTC	1	50
PreHTC	3	83
PreHTC	0	46
PreHTC	PreHTC	27
PreHTC	HomC	65
PreHTC	RepC	98
PreHTC	PreFC	131
PreHTC	RegC	70
PreHTC	HTC	63
PreHTC	FC	135
HomC	2	52
HomC	1	71
HomC	3	117
HomC	0	59
HomC	PreHTC	65
HomC	HomC	38
HomC	RepC	139
HomC	PreFC	169
HomC	RegC	99
HomC	HTC	77
HomC	FC	181
RepC	2	71
RepC	1	91
RepC	3	170
RepC	0	74
RepC	PreHTC	98
RepC	HomC	139
RepC	RepC	107
RepC	PreFC	244
RepC	RegC	184
RepC	HTC	127
RepC	FC	250
PreFC	2	89
PreFC	1	114
PreFC	3	216
PreFC	0	98
PreFC	PreHTC	131
PreFC	HomC	169
PreFC	RepC	244
PreFC	PreFC	138
PreFC	RegC	212
PreFC	HTC	157
PreFC	FC	266
RegC	2	66
RegC	1	87
RegC	3	147
RegC	0	70
RegC	PreHTC	70
RegC	HomC	99
RegC	RepC	184
RegC	PreFC	212
RegC	RegC	76
RegC	HTC	87
RegC	FC	222
HTC	2	50
HTC	1	63
HTC	3	108
HTC	0	58
HTC	PreHTC	63
HTC	HomC	77
HTC	RepC	127
HTC	PreFC	157
HTC	RegC	87
HTC	HTC	37
HTC	FC	158
FC	2	83
FC	1	111
FC	3	212
FC	0	94
FC	PreHTC	135
FC	HomC	181
FC	RepC	250
FC	PreFC	266
FC	RegC	222
FC	HTC	158
FC	FC	136
