# Supplementary material for: Single-cell profiling uncovers synovial fibroblast subpopulations associated with chondrocyte injury in osteoarthritis
Source: Front Endocrinol (Lausanne). 2024 Dec 10;15:1479909. doi: 10.3389/fendo.2024.1479909 (PMC11666364; doi:10.3389/fendo.2024.1479909)
Supplement: Supplementary file 1 [file DataSheet1.zip › Supplementary materials/Table S4.xlsx]

## Sheet: Sheet1
Supplementary Table S4 Integration count of macrophage and Non-damaged chondrocyte
SOURCE	TARGET	count
2	2	34
2	1	87
2	3	132
2	0	79
2	RepC	75
2	HomC	47
2	RegC	51
2	HTC	74
2	PreHTC	60
2	PreFC	85
2	FC	96
1	2	87
1	1	61
1	3	165
1	0	101
1	RepC	100
1	HomC	68
1	RegC	73
1	HTC	91
1	PreHTC	79
1	PreFC	111
1	FC	124
3	2	132
3	1	165
3	3	144
3	0	149
3	RepC	221
3	HomC	126
3	RegC	152
3	HTC	173
3	PreHTC	129
3	PreFC	231
3	FC	254
0	2	79
0	1	101
0	3	149
0	0	43
0	RepC	87
0	HomC	57
0	RegC	58
0	HTC	85
0	PreHTC	73
0	PreFC	96
0	FC	105
RepC	2	75
RepC	1	100
RepC	3	221
RepC	0	87
RepC	RepC	112
RepC	HomC	121
RepC	RegC	160
RepC	HTC	178
RepC	PreHTC	119
RepC	PreFC	223
RepC	FC	237
HomC	2	47
HomC	1	68
HomC	3	126
HomC	0	57
HomC	RepC	121
HomC	HomC	9
HomC	RegC	51
HomC	HTC	81
HomC	PreHTC	49
HomC	PreFC	120
HomC	FC	133
RegC	2	51
RegC	1	73
RegC	3	152
RegC	0	58
RegC	RepC	160
RegC	HomC	51
RegC	RegC	48
RegC	HTC	107
RegC	PreHTC	65
RegC	PreFC	153
RegC	FC	179
HTC	2	74
HTC	1	91
HTC	3	173
HTC	0	85
HTC	RepC	178
HTC	HomC	81
HTC	RegC	107
HTC	HTC	70
HTC	PreHTC	89
HTC	PreFC	182
HTC	FC	191
PreHTC	2	60
PreHTC	1	79
PreHTC	3	129
PreHTC	0	73
PreHTC	RepC	119
PreHTC	HomC	49
PreHTC	RegC	65
PreHTC	HTC	89
PreHTC	PreHTC	36
PreHTC	PreFC	127
PreHTC	FC	133
PreFC	2	85
PreFC	1	111
PreFC	3	231
PreFC	0	96
PreFC	RepC	223
PreFC	HomC	120
PreFC	RegC	153
PreFC	HTC	182
PreFC	PreHTC	127
PreFC	PreFC	108
PreFC	FC	241
FC	2	96
FC	1	124
FC	3	254
FC	0	105
FC	RepC	237
FC	HomC	133
FC	RegC	179
FC	HTC	191
FC	PreHTC	133
FC	PreFC	241
FC	FC	130
